# Supplementary material for: Thermal History-Dependent Deformation of Polycarbonate: Experimental and Modeling Insights
Source: Polymers (Basel). 2025 Jul 30;17(15):2096. doi: 10.3390/polym17152096 (PMC12349233; doi:10.3390/polym17152096)
Supplement: Supplementary file 1 [file polymers-17-02096-s001.zip]

Archive with 1 entries (1 files):
- polymers-3734619-supplementary.pdf
